# Supplementary material for: 2-Amino-5-methyl­pyridinium nitrate
Source: Acta Crystallogr Sect E Struct Rep Online. 2012 Jun 13;68(Pt 7):o2084. doi: 10.1107/S1600536812025196 (PMC3393900; doi:10.1107/S1600536812025196)
Supplement: Supplementary file 1 [file e-68-o2084-sup1.cif]

##############################################################################
#                                                                            #
# This CIF contains the data in a paper accepted for publication in          #
# Acta Crystallographica Section E. It conforms to the requirements of       #
# Notes for Authors for Acta Crystallographica Section E, and has been       #
# peer reviewed under the auspices of the IUCr Commission on Journals.       #
#                                                                            #
# Full details of the Crystallographic Information File format               #
# are given in the paper "The Crystallographic Information File (CIF):       #
# a New Standard Archive File for Crystallography" by S. R. Hall, F. H.      #
# Allen and I. D. Brown [Acta Cryst. (1991), A47, 655-685].                  #
#                                                                            #
# The current version of the core CIF dictionary is obtainable from          #
# ftp://ftp.iucr.org/pub/cif_core.dic.                                       #
#                                                                            #
# Software is freely available for graphical display of the structure(s)     #
# in this CIF. For information consult the CIF software page                 #
# http://www.iucr.org/resources/cif/software.                                #
#                                                                            #
# This file may be used for bona fide research purposes within the           #
# scientific community so long as proper attribution is given to the journal # 
# article from which it was obtained.                                        #
#                                                                            #
##############################################################################
data_I
_audit_creation_method     SHELXL-97
_chemical_name_systematic
;
2-Amino-5-methylpyridinium nitrate
;
_chemical_name_common     ?
_chemical_formula_moiety     'C6 H9 N2 +, N O3 -'
_chemical_formula_sum     'C6 H9 N3 O3'
_chemical_formula_iupac     'C6 H9 N2 +, N O3 -'
_chemical_formula_weight     171.16
_chemical_melting_point     ?
_symmetry_cell_setting     monoclinic
_symmetry_space_group_name_H-M     'C c'
_symmetry_space_group_name_Hall     'C -2yc'
loop_
    _symmetry_equiv_pos_as_xyz
    'x, y, z'
    'x, -y, z+1/2'
    'x+1/2, y+1/2, z'
    'x+1/2, -y+1/2, z+1/2'
_cell_length_a     8.7711(7)
_cell_length_b     15.7261(13)
_cell_length_c     6.8539(5)
_cell_angle_alpha     90.00
_cell_angle_beta     117.455(2)
_cell_angle_gamma     90.00
_cell_volume     838.92(12)
_cell_formula_units_Z     4
_cell_measurement_reflns_used     1097
_cell_measurement_theta_min     2.591
_cell_measurement_theta_max     25.772
_cell_measurement_temperature     298(2)
_exptl_crystal_description     needle
_exptl_crystal_colour     'light-yellow'
_exptl_crystal_size_max     0.49
_exptl_crystal_size_mid     0.38
_exptl_crystal_size_min     0.21
_exptl_crystal_density_diffrn     1.355
_exptl_crystal_density_meas     ?
_exptl_crystal_density_method     'not measured'
_exptl_crystal_F_000     360
_exptl_absorpt_coefficient_mu     0.110
_exptl_absorpt_correction_type     multi-scan
_exptl_absorpt_process_details     '(SADABS; Sheldrick, 1996)'
_exptl_absorpt_correction_T_min     0.9480
_exptl_absorpt_correction_T_max     0.9772
_exptl_special_details     ?
_diffrn_ambient_temperature     298(2)
_diffrn_radiation_type     MoK\a
_diffrn_radiation_wavelength     0.71073
_diffrn_radiation_source     'fine-focus sealed tube'
_diffrn_radiation_monochromator     graphite
_diffrn_measurement_device_type
                                 'Bruker SMART CCD area-detector diffractometer'
_diffrn_measurement_method     '\f and \w scans'
_diffrn_detector_area_resol_mean     ?
_diffrn_reflns_number     2040
_diffrn_reflns_av_R_equivalents     0.0306
_diffrn_reflns_av_sigmaI/netI     0.0388
_diffrn_reflns_theta_min     2.59
_diffrn_reflns_theta_max     25.01
_diffrn_reflns_theta_full     25.01
_diffrn_measured_fraction_theta_max     0.996
_diffrn_measured_fraction_theta_full     0.996
_diffrn_reflns_limit_h_min     -10
_diffrn_reflns_limit_h_max     10
_diffrn_reflns_limit_k_min     -15
_diffrn_reflns_limit_k_max     18
_diffrn_reflns_limit_l_min     -8
_diffrn_reflns_limit_l_max     8
_diffrn_standards_number     0
_diffrn_standards_interval_count     .
_diffrn_standards_interval_time     .
_diffrn_standards_decay_%     ?
_refine_special_details
;
Refinement of <i>F</i>^2^ against ALL reflections. The weighted <i>R</i>-factor
<i>wR</i> and goodness of fit <i>S</i> are based on <i>F</i>^2^, conventional
<i>R</i>-factors <i>R</i> are based on <i>F</i>, with <i>F</i> set to zero for
negative <i>F</i>^2^. The threshold expression of <i>F</i>^2^ >
\s(<i>F</i>^2^) is used only for calculating <i>R</i>-factors(gt) <i>etc</i>.
and is not relevant to the choice of reflections for refinement.
<i>R</i>-factors based on <i>F</i>^2^ are statistically about twice as large
as those based on <i>F</i>, and <i>R</i>- factors based on ALL data will be
even larger.
;
_reflns_number_total     1251
_reflns_number_gt     1077
_reflns_threshold_expression     'I>2\s(I)'
_refine_ls_structure_factor_coef     Fsqd
_refine_ls_matrix_type     full
_refine_ls_R_factor_all     0.0479
_refine_ls_R_factor_gt     0.0390
_refine_ls_wR_factor_gt     0.0984
_refine_ls_wR_factor_ref     0.1087
_refine_ls_goodness_of_fit_ref     1.079
_refine_ls_restrained_S_all     1.078
_refine_ls_number_reflns     1251
_refine_ls_number_parameters     111
_refine_ls_number_restraints     2
_refine_ls_hydrogen_treatment     constr
_refine_ls_weighting_scheme     calc
_refine_ls_weighting_details
         'calc w=1/[\s^2^(Fo^2^)+(0.0569P)^2^+0.1897P] where P=(Fo^2^+2Fc^2^)/3'
_atom_sites_solution_hydrogens     geom
_atom_sites_solution_primary     direct
_atom_sites_solution_secondary     difmap
_refine_ls_shift/su_max     0.000
_refine_ls_shift/su_mean     0.000
_refine_diff_density_max     0.150
_refine_diff_density_min     -0.133
_refine_ls_extinction_method     SHELXL
_refine_ls_extinction_coef     0.010(3)
_refine_ls_extinction_expression
                                  'Fc^*^=kFc[1+0.001xFc^2^\l^3^/sin(2\q)]^-1/4^'
_refine_ls_abs_structure_details     ?
_refine_ls_abs_structure_Flack     ?
loop_
    _atom_type_symbol
    _atom_type_description
    _atom_type_scat_dispersion_real
    _atom_type_scat_dispersion_imag
    _atom_type_scat_source
    'C' 'C' 0.0033 0.0016
                         'International Tables Vol C Tables 4.2.6.8 and 6.1.1.4'
    'H' 'H' 0.0000 0.0000
                         'International Tables Vol C Tables 4.2.6.8 and 6.1.1.4'
    'N' 'N' 0.0061 0.0033
                         'International Tables Vol C Tables 4.2.6.8 and 6.1.1.4'
    'O' 'O' 0.0106 0.0060
                         'International Tables Vol C Tables 4.2.6.8 and 6.1.1.4'
_computing_data_collection     'SMART (Bruker, 2000)'
_computing_cell_refinement     'SAINT (Bruker, 2000)'
_computing_data_reduction     'SAINT (Bruker, 2000)'
_computing_structure_solution     'SHELXS97 (Sheldrick, 2008)'
_computing_structure_refinement     'SHELXL97 (Sheldrick, 2008)'
_computing_molecular_graphics     'SHELXTL (Sheldrick, 2008)'
_computing_publication_material     'SHELXTL (Sheldrick, 2008)'
loop_
    _atom_site_type_symbol
    _atom_site_label
    _atom_site_fract_x
    _atom_site_fract_y
    _atom_site_fract_z
    _atom_site_U_iso_or_equiv
    _atom_site_adp_type
    _atom_site_calc_flag
    _atom_site_refinement_flags
    _atom_site_occupancy
    _atom_site_symmetry_multiplicity
    _atom_site_disorder_assembly
    _atom_site_disorder_group
    N N1 0.3088(3) 0.46545(15) 0.4791(4) 0.0474(6) Uani d . 1 1 . .
    H H1 0.2362 0.4246 0.4239 0.057 Uiso calc R 1 1 . .
    N N2 0.5229(4) 0.36493(16) 0.6464(4) 0.0593(7) Uani d . 1 1 . .
    H H2A 0.4482 0.3251 0.5882 0.071 Uiso calc R 1 1 . .
    H H2B 0.6289 0.3524 0.7293 0.071 Uiso calc R 1 1 . .
    N N3 0.4592(3) 0.14462(15) 0.6312(5) 0.0583(7) Uani d . 1 1 . .
    O O1 0.3527(3) 0.19547(15) 0.5007(4) 0.0897(9) Uani d . 1 1 . .
    O O2 0.5816(3) 0.17188(14) 0.8011(5) 0.0823(8) Uani d . 1 1 . .
    O O3 0.4431(3) 0.06826(15) 0.5931(5) 0.0912(9) Uani d . 1 1 . .
    C C1 0.4743(3) 0.44596(15) 0.6084(4) 0.0450(7) Uani d . 1 1 . .
    C C2 0.5894(4) 0.51441(18) 0.6972(5) 0.0499(7) Uani d . 1 1 . .
    H H2 0.7054 0.5042 0.7882 0.060 Uiso calc R 1 1 . .
    C C3 0.5302(4) 0.59519(18) 0.6493(5) 0.0534(8) Uani d . 1 1 . .
    H H3 0.6077 0.6399 0.7078 0.064 Uiso calc R 1 1 . .
    C C4 0.3574(4) 0.61376(17) 0.5153(5) 0.0507(7) Uani d . 1 1 . .
    C C5 0.2500(4) 0.54681(17) 0.4312(5) 0.0519(7) Uani d . 1 1 . .
    H H5 0.1340 0.5565 0.3390 0.062 Uiso calc R 1 1 . .
    C C6 0.2926(5) 0.7045(2) 0.4632(7) 0.0767(11) Uani d . 1 1 . .
    H H6A 0.1721 0.7042 0.3623 0.115 Uiso calc R 1 1 . .
    H H6B 0.3539 0.7339 0.3982 0.115 Uiso calc R 1 1 . .
    H H6C 0.3109 0.7328 0.5963 0.115 Uiso calc R 1 1 . .
loop_
    _atom_site_aniso_label
    _atom_site_aniso_U_11
    _atom_site_aniso_U_22
    _atom_site_aniso_U_33
    _atom_site_aniso_U_12
    _atom_site_aniso_U_13
    _atom_site_aniso_U_23
    N1 0.0453(13) 0.0430(12) 0.0475(15) -0.0055(9) 0.0158(11) -0.0011(9)
    N2 0.0636(15) 0.0432(13) 0.0635(17) 0.0047(11) 0.0229(14) 0.0007(11)
    N3 0.0418(12) 0.0480(14) 0.0724(17) 0.0017(11) 0.0154(13) -0.0003(13)
    O1 0.0638(16) 0.0579(14) 0.094(2) 0.0036(12) -0.0086(14) 0.0108(13)
    O2 0.0610(14) 0.0595(14) 0.0835(17) 0.0097(11) -0.0034(14) -0.0153(12)
    O3 0.0633(15) 0.0508(13) 0.120(2) 0.0005(11) 0.0085(16) -0.0118(13)
    C1 0.0483(17) 0.0421(14) 0.0417(17) -0.0008(12) 0.0183(13) -0.0006(12)
    C2 0.0452(14) 0.0516(16) 0.0454(17) -0.0025(13) 0.0146(14) -0.0027(13)
    C3 0.0578(17) 0.0450(15) 0.058(2) -0.0104(12) 0.0268(16) -0.0094(12)
    C4 0.063(2) 0.0416(15) 0.0499(18) 0.0049(13) 0.0278(16) 0.0012(13)
    C5 0.0469(16) 0.0508(15) 0.0534(19) 0.0053(13) 0.0190(14) 0.0059(12)
    C6 0.090(3) 0.0451(16) 0.098(3) 0.0128(16) 0.046(2) 0.0119(17)
_geom_special_details
;
All e.s.d.'s (except the e.s.d. in the dihedral angle between two l.s. planes)
are estimated using the full covariance matrix. The cell e.s.d.'s are taken
into account individually in the estimation of e.s.d.'s in distances, angles
and torsion angles; correlations between e.s.d.'s in cell parameters are only
used when they are defined by crystal symmetry. An approximate (isotropic)
treatment of cell e.s.d.'s is used for estimating e.s.d.'s involving l.s.
planes.
;
loop_
    _geom_bond_atom_site_label_1
    _geom_bond_atom_site_label_2
    _geom_bond_site_symmetry_2
    _geom_bond_distance
    _geom_bond_publ_flag
    N1 C1 . 1.342(4) ?
    N1 C5 . 1.362(4) ?
    N1 H1 . 0.8600 ?
    N2 C1 . 1.331(4) ?
    N2 H2A . 0.8600 ?
    N2 H2B . 0.8600 ?
    N3 O3 . 1.223(3) ?
    N3 O2 . 1.241(3) ?
    N3 O1 . 1.241(3) ?
    C1 C2 . 1.408(4) ?
    C2 C3 . 1.354(4) ?
    C2 H2 . 0.9300 ?
    C3 C4 . 1.394(4) ?
    C3 H3 . 0.9300 ?
    C4 C5 . 1.351(4) ?
    C4 C6 . 1.516(4) ?
    C5 H5 . 0.9300 ?
    C6 H6A . 0.9600 ?
    C6 H6B . 0.9600 ?
    C6 H6C . 0.9600 ?
loop_
    _geom_angle_atom_site_label_1
    _geom_angle_atom_site_label_2
    _geom_angle_atom_site_label_3
    _geom_angle_site_symmetry_1
    _geom_angle_site_symmetry_3
    _geom_angle
    _geom_angle_publ_flag
    C1 N1 C5 . . 123.2(2) ?
    C1 N1 H1 . . 118.4 ?
    C5 N1 H1 . . 118.4 ?
    C1 N2 H2A . . 120.0 ?
    C1 N2 H2B . . 120.0 ?
    H2A N2 H2B . . 120.0 ?
    O3 N3 O2 . . 120.3(3) ?
    O3 N3 O1 . . 120.3(3) ?
    O2 N3 O1 . . 119.4(2) ?
    N2 C1 N1 . . 119.9(3) ?
    N2 C1 C2 . . 123.1(3) ?
    N1 C1 C2 . . 116.9(2) ?
    C3 C2 C1 . . 119.6(3) ?
    C3 C2 H2 . . 120.2 ?
    C1 C2 H2 . . 120.2 ?
    C2 C3 C4 . . 122.3(3) ?
    C2 C3 H3 . . 118.8 ?
    C4 C3 H3 . . 118.8 ?
    C5 C4 C3 . . 116.7(2) ?
    C5 C4 C6 . . 121.4(3) ?
    C3 C4 C6 . . 121.8(3) ?
    C4 C5 N1 . . 121.2(3) ?
    C4 C5 H5 . . 119.4 ?
    N1 C5 H5 . . 119.4 ?
    C4 C6 H6A . . 109.5 ?
    C4 C6 H6B . . 109.5 ?
    H6A C6 H6B . . 109.5 ?
    C4 C6 H6C . . 109.5 ?
    H6A C6 H6C . . 109.5 ?
    H6B C6 H6C . . 109.5 ?
loop_
    _geom_torsion_atom_site_label_1
    _geom_torsion_atom_site_label_2
    _geom_torsion_atom_site_label_3
    _geom_torsion_atom_site_label_4
    _geom_torsion_site_symmetry_1
    _geom_torsion_site_symmetry_2
    _geom_torsion_site_symmetry_3
    _geom_torsion_site_symmetry_4
    _geom_torsion
    _geom_torsion_publ_flag
    C5 N1 C1 N2 . . . . -179.3(3) ?
    C5 N1 C1 C2 . . . . 0.4(4) ?
    N2 C1 C2 C3 . . . . 179.5(3) ?
    N1 C1 C2 C3 . . . . -0.2(4) ?
    C1 C2 C3 C4 . . . . 0.6(4) ?
    C2 C3 C4 C5 . . . . -1.0(4) ?
    C2 C3 C4 C6 . . . . 179.9(3) ?
    C3 C4 C5 N1 . . . . 1.1(4) ?
    C6 C4 C5 N1 . . . . -179.8(3) ?
    C1 N1 C5 C4 . . . . -0.8(4) ?
loop_
    _geom_hbond_atom_site_label_D
    _geom_hbond_atom_site_label_H
    _geom_hbond_atom_site_label_A
    _geom_hbond_site_symmetry_A
    _geom_hbond_distance_DH
    _geom_hbond_distance_HA
    _geom_hbond_distance_DA
    _geom_hbond_angle_DHA
    _geom_hbond_publ_flag
    N1 H1 O2 4_454 0.86 1.95 2.808(4) 177 yes
    N1 H1 O3 4_454 0.86 2.53 3.122(4) 127 no
    N2 H2A O1 . 0.86 2.18 2.992(4) 157 yes
    N2 H2B O1 4_555 0.86 2.12 2.948(4) 160 yes
    C2 H2 O3 4_555 0.93 2.45 3.304(4) 153 yes
data_global
_journal_date_recd_electronic     2012-05-22
_journal_date_accepted     2012-06-02
_journal_name_full     'Acta Crystallographica, Section E'
_journal_year     2012
_journal_volume     68
_journal_issue      7
_journal_page_first     o2084
_journal_page_last     o2084
_journal_paper_category     QO
_journal_paper_doi     10.1107/S1600536812025196
_journal_coeditor_code     ZS2211
_publ_contact_author_name     'Yuhua Fan'
_publ_contact_author_address
;
Key Laboratory of Marine Chemistry Theory and Technology,
Ministry of Education, College of Chemistry and Chemical Engineering,
Ocean University of China, Qingdao, Shandong 266100,
People's Republic of China
;
_publ_contact_author_email     'fanyuhua301@163.com'
_publ_contact_author_fax     '86-0532-66781932'
_publ_contact_author_phone     '86-0532-66781932'
_publ_section_title
;
2-Amino-5-methylpyridinium nitrate
;
loop_
    _publ_author_name
    _publ_author_address
    'Xingchen Yan'
;
Key Laboratory of Marine Chemistry Theory and Technology,
Ministry of Education, College of Chemistry and Chemical Engineering,
Ocean University of China, Qingdao, Shandong 266100,
People's Republic of China
;
    'Yuhua Fan'
;
Key Laboratory of Marine Chemistry Theory and Technology,
Ministry of Education, College of Chemistry and Chemical Engineering,
Ocean University of China, Qingdao, Shandong 266100,
People's Republic of China
;
    'Caifeng Bi'
;
Key Laboratory of Marine Chemistry Theory and Technology,
Ministry of Education, College of Chemistry and Chemical Engineering,
Ocean University of China, Qingdao, Shandong 266100,
People's Republic of China
;
    'Jian Zuo'
;
Key Laboratory of Marine Chemistry Theory and Technology,
Ministry of Education, College of Chemistry and Chemical Engineering,
Ocean University of China, Qingdao, Shandong 266100,
People's Republic of China
;
    'Zhongyu Zhang'
;
Key Laboratory of Marine Chemistry Theory and Technology,
Ministry of Education, College of Chemistry and Chemical Engineering,
Ocean University of China, Qingdao, Shandong 266100,
People's Republic of China
;
