# Supplementary material for: 2-Amino-5-methyl­pyridinium nitrate
Source: Acta Crystallogr Sect E Struct Rep Online. 2012 Jun 13;68(Pt 7):o2084. doi: 10.1107/S1600536812025196 (PMC3393900; doi:10.1107/S1600536812025196)
Supplement: Supplementary file 2 [file e-68-o2084-Isup2.hkl]

# 
# h,k,l, Fc-squared, Fo-squared, sigma(Fo-squared) and status flag 
# 
data_I
_shelx_title ' 120508f in Cc' 
_shelx_refln_list_code          4 
_shelx_F_calc_maximum      203.45 
_exptl_crystal_F_000       360.00 
_reflns_d_resolution_high  0.8406 
 
loop_ 
 _symmetry_equiv_pos_as_xyz 
 'x, y, z' 
 'x, -y, z+1/2' 
 'x+1/2, y+1/2, z' 
 'x+1/2, -y+1/2, z+1/2' 
 
_cell_length_a     8.7711 
_cell_length_b    15.7261 
_cell_length_c     6.8539 
_cell_angle_alpha  90.000 
_cell_angle_beta  117.455 
_cell_angle_gamma  90.000 
 
_shelx_F_squared_multiplier     1.000 
 
loop_ 
 _refln_index_h 
 _refln_index_k 
 _refln_index_l 
 _refln_F_squared_calc 
 _refln_F_squared_meas 
 _refln_F_squared_sigma 
 _refln_observed_status 
   6   0  -8      109.77       99.69      7.05 o 
   6   2  -8       26.01       26.05      3.20 o 
   5   1  -7        3.74        2.61      1.76 o 
   7   1  -7        0.62       -1.29      1.49 o 
   4   2  -7        2.23        2.05      2.34 o 
   6   2  -7        4.95        0.43      1.70 o 
   8   2  -7        7.17        5.49      2.08 o 
   5   3  -7        1.99       -0.21      2.16 o 
   7   3  -7        1.12        1.31      2.69 o 
   4   4  -7        6.20        2.44      2.48 o 
   6   4  -7        0.39       -0.92      2.12 o 
   8   4  -7        7.14        7.97      3.47 o 
   5   5  -7        2.23        2.97      2.58 o 
   7   5  -7        5.69        1.84      2.83 o 
   4   6  -7       12.17        3.08      2.48 o 
   6   6  -7        4.45        1.95      2.73 o 
   5   7  -7       17.09       16.89      3.51 o 
   7   7  -7       11.19       11.37      3.51 o 
   4   8  -7       20.02       17.46      3.61 o 
   6   8  -7       14.48       12.43      3.40 o 
   5   9  -7        6.26        2.73      2.90 o 
   4   0  -6      597.85      604.58     22.88 o 
   6   0  -6      184.71      184.17      9.21 o 
   8   0  -6       18.74       23.40      4.00 o 
   3   1  -6       25.91       28.37      2.42 o 
   5   1  -6      357.22      340.85     10.10 o 
   7   1  -6        7.71        4.76      1.85 o 
   9   1  -6       26.38       23.31      2.84 o 
   4   2  -6       97.97       95.45      4.12 o 
   6   2  -6       20.91       15.98      2.29 o 
   8   2  -6       15.46       14.27      2.34 o 
   3   3  -6        0.71       -2.02      1.66 o 
   5   3  -6       10.26        6.20      4.69 o 
   7   3  -6        9.91       10.55      2.57 o 
   9   3  -6        1.83       -3.61      2.41 o 
   2   4  -6       51.59       48.44      4.07 o 
   4   4  -6        9.59       10.37      2.76 o 
   6   4  -6        9.35        3.97      2.73 o 
   8   4  -6       10.31       18.13      3.86 o 
   3   5  -6       26.13       21.07      3.33 o 
   5   5  -6        2.20       -0.78      1.98 o 
   7   5  -6       14.70       15.54      3.79 o 
   9   5  -6        0.26       -3.82      2.73 o 
   2   6  -6       10.21        8.25      2.51 o 
   4   6  -6        2.98        1.03      2.02 o 
   6   6  -6        4.33        2.05      2.55 o 
   8   6  -6        6.23        2.16      2.97 o 
   3   7  -6        2.19       -0.39      1.88 o 
   5   7  -6        5.44        4.85      2.44 o 
   7   7  -6        5.43        6.23      3.15 o 
   2   8  -6        4.06        3.22      2.23 o 
   4   8  -6       20.53       25.78      4.00 o 
   8   8  -6        5.12        2.80      2.69 o 
   3   9  -6        8.24       10.80      2.83 o 
   5   9  -6        1.75       -0.81      2.41 o 
   7   9  -6        0.16        0.42      2.76 o 
   2  10  -6       15.08       13.07      3.40 o 
   4  10  -6        1.18       -0.07      2.34 o 
   6  10  -6        8.02       12.25      3.61 o 
   3  11  -6       31.45       35.41      4.99 o 
   5  11  -6        9.24       10.59      3.75 o 
   2  12  -6       11.44       13.35      3.82 o 
   4  12  -6       26.89       34.66      5.17 o 
   1   1  -5       69.22       71.36      4.21 o 
   3   1  -5       15.58       15.42      2.34 o 
   5   1  -5        2.41        2.24      1.36 o 
   7   1  -5       37.59       33.99      2.87 o 
   9   1  -5        5.05        2.29      1.48 o 
   2   2  -5       34.19       35.18      2.08 o 
   4   2  -5       35.75       32.39      2.27 o 
   6   2  -5       65.66       62.83      3.34 o 
   8   2  -5       15.71       12.56      1.74 o 
  10   2  -5        8.13        6.72      1.84 o 
   1   3  -5       54.84       49.97      3.61 o 
   3   3  -5       20.73       25.74      2.02 o 
   5   3  -5        7.45        5.43      1.48 o 
   7   3  -5       14.35       15.12      1.67 o 
   9   3  -5       17.96       18.08      2.77 o 
   2   4  -5      120.38      106.33      5.74 o 
   4   4  -5        1.40       -1.56      1.70 o 
   6   4  -5       67.96       78.16      5.49 o 
   8   4  -5        1.88       -1.98      2.37 o 
   1   5  -5      113.97      110.47      6.02 o 
   3   5  -5       21.72       26.27      3.26 o 
   5   5  -5       10.49       13.03      2.83 o 
   7   5  -5       10.66       16.04      3.54 o 
   9   5  -5       10.99       10.30      3.36 o 
   2   6  -5       61.59       46.39      3.86 o 
   4   6  -5        4.81        3.22      1.91 o 
   6   6  -5       49.73       43.70      4.39 o 
   8   6  -5        6.78        4.50      2.80 o 
   1   7  -5       85.32       87.72      5.45 o 
   3   7  -5       70.66       62.29      4.71 o 
   5   7  -5       50.46       46.32      4.32 o 
   7   7  -5       25.65       28.04      4.00 o 
   9   7  -5       18.03       27.55      4.92 o 
   2   8  -5       55.09       51.20      4.21 o 
   4   8  -5      101.47       87.69      5.88 o 
   6   8  -5       15.16       12.92      3.26 o 
   8   8  -5       31.00       40.33      5.35 o 
   1   9  -5       34.13       34.63      4.18 o 
   3   9  -5       37.21       39.84      4.57 o 
   5   9  -5       22.93       23.76      3.72 o 
   7   9  -5        1.05       -1.91      2.16 o 
   0  10  -5       18.24       18.55      3.65 o 
   2  10  -5        8.96        5.74      2.76 o 
   4  10  -5        1.79       -0.81      2.27 o 
   6  10  -5        0.32       -0.81      2.34 o 
   8  10  -5        8.63       11.86      3.58 o 
   1  11  -5       19.36       23.44      4.11 o 
   3  11  -5       36.84       41.71      5.10 o 
   5  11  -5       22.58       23.69      4.04 o 
   7  11  -5        2.36       -3.29      2.20 o 
   0  12  -5        4.77        5.74      3.12 o 
   2  12  -5        8.90        6.51      3.36 o 
   4  12  -5       37.54       33.78      4.82 o 
   6  12  -5       26.95       21.14      4.00 o 
   1  13  -5       59.64       66.50      6.16 o 
   3  13  -5      106.29      126.78      8.53 o 
   5  13  -5       62.95       78.79      6.44 o 
   2  14  -5       76.56       78.79      6.83 o 
   4  14  -5        3.10        1.24      3.01 o 
   0   0  -4      120.50      106.65      4.75 o 
   2   0  -4     2163.90     2373.89     78.22 o 
   4   0  -4     3175.00     3125.24    102.81 o 
   6   0  -4        0.90       -0.31      1.24 o 
   8   0  -4       31.59       34.30      2.95 o 
  10   0  -4        2.53        1.02      1.76 o 
   1   1  -4       50.33       48.14      2.10 o 
   3   1  -4     1988.47     2072.90     98.09 o 
   5   1  -4       27.90       19.99      2.25 o 
   7   1  -4      234.99      215.06      4.99 o 
   9   1  -4        3.59        0.97      1.19 o 
   0   2  -4      160.79      175.75      7.09 o 
   2   2  -4      336.52      339.00      9.01 o 
   4   2  -4      243.01      252.23     15.56 o 
   6   2  -4       77.07       79.10      2.97 o 
   8   2  -4        2.46        2.21      1.03 o 
  10   2  -4        5.00        2.80      1.66 o 
   1   3  -4      152.09      135.12      5.99 o 
   3   3  -4       47.09       36.94      4.05 o 
   5   3  -4       99.98       88.91      2.94 o 
   7   3  -4        5.54        6.13      1.75 o 
   9   3  -4       31.90       34.61      3.33 o 
   0   4  -4      232.08      237.52      9.57 o 
   2   4  -4      147.24      133.06      6.34 o 
   4   4  -4       48.85       46.92      3.68 o 
   6   4  -4      134.08      118.19      4.49 o 
   8   4  -4        3.99        2.13      1.25 o 
  10   4  -4       16.72       16.18      2.30 o 
   1   5  -4       90.84       86.38      4.78 o 
   3   5  -4        0.75       -1.43      0.96 o 
   5   5  -4       84.00       77.90      3.25 o 
   7   5  -4        2.46        2.30      1.34 o 
   9   5  -4       57.55       57.54      3.49 o 
   0   6  -4       62.10       65.94      4.21 o 
   2   6  -4       52.80       53.72      3.86 o 
   4   6  -4       10.55       11.47      2.44 o 
   6   6  -4       17.82       18.70      3.12 o 
   8   6  -4        3.78        1.82      1.53 o 
  -1   7  -4      165.09      170.35      8.04 o 
   1   7  -4        5.91        2.12      1.49 o 
   3   7  -4       17.60       15.54      2.73 o 
   5   7  -4       72.38       61.51      4.57 o 
   7   7  -4       30.36       32.19      4.25 o 
   9   7  -4       10.36        8.99      3.43 o 
   0   8  -4       33.50       31.87      3.72 o 
   2   8  -4      199.59      208.14      9.64 o 
   4   8  -4       88.48       89.14      5.63 o 
   6   8  -4        6.61        1.35      2.02 o 
   8   8  -4       40.71       47.09      5.35 o 
  -1   9  -4       17.22       15.40      3.12 o 
   1   9  -4        8.74        7.47      2.34 o 
   3   9  -4        7.34        8.29      2.34 o 
   5   9  -4       13.41       17.21      3.08 o 
   7   9  -4       24.77       21.53      3.93 o 
   9   9  -4        9.88        6.87      3.47 o 
   0  10  -4      145.31      175.22      9.03 o 
   2  10  -4        6.11        6.87      2.37 o 
   4  10  -4       29.23       35.30      4.18 o 
   6  10  -4       20.33       22.06      3.75 o 
   8  10  -4       50.18       56.76      5.38 o 
  -1  11  -4        7.39        7.22      2.73 o 
   1  11  -4      103.95      122.86      7.26 o 
   3  11  -4       33.37       21.56      3.97 o 
   5  11  -4       20.24       11.37      3.12 o 
   7  11  -4       20.25       21.03      3.86 o 
   0  12  -4       32.49       26.20      4.18 o 
   2  12  -4      119.89      158.67      8.96 o 
   6  12  -4       18.99       14.41      3.51 o 
  -1  13  -4       26.06       22.13      4.00 o 
   1  13  -4       28.25       21.78      4.25 o 
   3  13  -4       68.06       72.52      5.81 o 
   5  13  -4       62.45       68.80      5.81 o 
   7  13  -4        0.16       -3.82      2.55 o 
   0  14  -4       40.13       45.00      5.31 o 
   2  14  -4       60.13       64.59      5.70 o 
   4  14  -4        7.05        5.95      2.97 o 
   6  14  -4        8.84       10.02      3.65 o 
   1  15  -4        3.63        4.28      2.90 o 
   3  15  -4       15.93       20.25      4.21 o 
   5  15  -4        7.20        7.05      3.65 o 
   2  16  -4        0.95        2.02      2.90 o 
  -1   1  -3      207.27      187.89      7.30 o 
   1   1  -3      227.45      187.93      5.80 o 
   3   1  -3      372.21      336.97      8.78 o 
   5   1  -3      513.83      471.07      9.66 o 
   7   1  -3       20.68       25.28      1.62 o 
   9   1  -3        3.13        5.54      1.58 o 
   0   2  -3      298.49      305.43     11.03 o 
   2   2  -3      494.47      513.12     25.79 o 
   4   2  -3      793.40      757.52     15.23 o 
   6   2  -3       50.71       44.78      1.74 o 
   8   2  -3       24.08       22.09      2.02 o 
  10   2  -3        0.76       -1.82      1.58 o 
  -1   3  -3      412.78      430.25     14.93 o 
   1   3  -3      274.54      268.22     10.14 o 
   3   3  -3       68.32       59.64      3.68 o 
   5   3  -3      124.04      137.81      6.45 o 
   7   3  -3       99.45      105.65      3.55 o 
   9   3  -3       60.42       62.17      3.21 o 
  -2   4  -3       21.70       21.71      1.98 o 
   0   4  -3     1007.45     1024.62     34.07 o 
   2   4  -3        5.17        3.93      1.35 o 
   4   4  -3      528.32      545.60     22.66 o 
   6   4  -3        2.84        3.82      1.02 o 
   8   4  -3       65.64       68.30      4.56 o 
  10   4  -3       13.86       18.35      4.99 o 
  -1   5  -3      125.75      140.98      6.02 o 
   1   5  -3      393.59      409.63     15.11 o 
   3   5  -3       36.21       30.67      1.56 o 
   5   5  -3      119.76      129.47      5.58 o 
   7   5  -3        3.85        1.85      1.08 o 
   9   5  -3       39.48       45.61      2.84 o 
  -2   6  -3       12.08        6.55      1.73 o 
   0   6  -3      232.02      242.58      9.67 o 
   2   6  -3       27.47       22.10      2.37 o 
   4   6  -3       66.25       58.71      2.51 o 
   6   6  -3       68.03       74.04      3.36 o 
   8   6  -3       33.41       34.80      2.46 o 
  -1   7  -3      282.10      298.13     11.87 o 
   1   7  -3      194.73      214.33      9.25 o 
   3   7  -3      384.19      416.60     16.38 o 
   5   7  -3      238.88      258.81      9.67 o 
   7   7  -3       57.56       63.55      3.42 o 
   9   7  -3       21.53       20.97      2.35 o 
  -2   8  -3      248.64      253.10     10.74 o 
   0   8  -3      130.07      137.19      6.77 o 
   2   8  -3      555.48      569.87     20.47 o 
   4   8  -3       53.95       54.43      4.11 o 
   6   8  -3       71.69       69.69      3.52 o 
   8   8  -3       76.79       99.28      4.68 o 
  -1   9  -3      228.92      235.94     10.45 o 
   1   9  -3       90.76       95.98      5.56 o 
   3   9  -3       58.04       64.52      4.50 o 
   5   9  -3        0.48       -1.66      1.84 o 
   7   9  -3       66.08       54.96      4.99 o 
   9   9  -3        2.83       -0.81      3.15 o 
  -2  10  -3       21.03       21.53      3.12 o 
   0  10  -3       18.65       15.65      2.62 o 
   2  10  -3        4.99        3.01      1.81 o 
   4  10  -3       41.01       33.43      3.54 o 
   6  10  -3       33.55       35.13      4.36 o 
   8  10  -3       15.12       13.56      3.72 o 
  -3  11  -3       39.40       44.33      4.18 o 
  -1  11  -3       44.89       36.22      3.79 o 
   1  11  -3       78.60       83.61      5.52 o 
   3  11  -3      143.03      161.66      8.50 o 
   5  11  -3       33.36       32.58      4.25 o 
   7  11  -3        4.50        5.10      2.62 o 
  -2  12  -3       68.64       62.18      4.99 o 
   0  12  -3        4.85        4.89      2.30 o 
   2  12  -3       61.01       68.70      5.21 o 
   4  12  -3       93.49       83.40      5.99 o 
   6  12  -3       32.71       45.32      5.24 o 
   8  12  -3       30.90       32.72      5.06 o 
  -3  13  -3       24.96       22.98      3.75 o 
  -1  13  -3      129.64      135.51      7.69 o 
   1  13  -3      433.40      457.70     18.33 o 
   3  13  -3      170.44      188.52      9.81 o 
   5  13  -3       69.79       72.45      5.77 o 
   7  13  -3        2.43        2.02      2.73 o 
  -2  14  -3        3.09        1.38      2.30 o 
   0  14  -3      142.21      134.55      7.97 o 
   2  14  -3       22.27       28.04      4.21 o 
   4  14  -3      130.35      135.54      8.25 o 
   6  14  -3       18.34       16.53      4.11 o 
  -1  15  -3        5.64        4.00      2.37 o 
   1  15  -3       21.01       23.69      3.79 o 
   3  15  -3       13.83       17.07      3.54 o 
   5  15  -3       16.79       20.54      4.21 o 
   0  16  -3       11.67        9.35      3.12 o 
   2  16  -3       20.38       21.14      4.18 o 
   4  16  -3        4.12        1.91      2.69 o 
   1  17  -3       15.62       18.31      3.97 o 
   3  17  -3       15.80        9.70      3.43 o 
   0   0  -2     4839.13     4463.59    149.55 o 
   2   0  -2    41390.88    45607.11   1476.41 o 
   4   0  -2      509.07      549.92     19.88 o 
   6   0  -2      289.46      314.87      8.91 o 
   8   0  -2       15.64       21.60      3.33 o 
  10   0  -2       13.34       13.88      3.72 o 
  -3   1  -2      810.39      804.06     28.17 o 
  -1   1  -2     1184.59     1053.58     36.02 o 
   1   1  -2     5984.96     5706.60    316.22 o 
   3   1  -2       17.98       22.89      2.18 o 
   5   1  -2     1225.80     1281.60     21.99 o 
   7   1  -2       53.39       52.82      2.34 o 
   9   1  -2        8.45        7.28      1.91 o 
  -2   2  -2      609.26      606.57     20.91 o 
   0   2  -2      552.83      530.61     17.88 o 
   2   2  -2     1117.60     1149.05     37.51 o 
   4   2  -2      176.68      202.40      4.76 o 
   6   2  -2       38.46       43.18      1.96 o 
   8   2  -2       36.16       38.11      2.84 o 
  10   2  -2        4.76        1.81      1.82 o 
  -3   3  -2       73.71       73.35      3.36 o 
  -1   3  -2      949.09      977.42     33.14 o 
   1   3  -2      573.60      556.73     19.30 o 
   3   3  -2      819.80      739.77     17.92 o 
   5   3  -2        3.86        2.71      0.77 o 
   7   3  -2       29.76       35.14      2.47 o 
   9   3  -2       42.92       47.58      3.24 o 
  -2   4  -2      345.24      368.11     12.69 o 
   0   4  -2     1350.82     1301.58     44.15 o 
   2   4  -2      366.96      336.67     10.91 o 
   4   4  -2     1143.13     1127.42     31.00 o 
   6   4  -2        9.00        8.39      1.45 o 
   8   4  -2       60.56       60.89      2.83 o 
  -3   5  -2      253.33      278.01     10.14 o 
  -1   5  -2       75.44       80.33      3.93 o 
   1   5  -2       60.68       56.17      3.26 o 
   3   5  -2      437.77      481.80     16.93 o 
   5   5  -2       10.37       12.08      1.19 o 
   7   5  -2      250.12      270.52      8.21 o 
   9   5  -2       47.04       45.41      3.48 o 
  -2   6  -2      461.28      554.26     19.19 o 
   0   6  -2      533.21      592.16     20.91 o 
   2   6  -2      152.28      149.73      4.84 o 
   4   6  -2        4.14        6.03      1.03 o 
   6   6  -2       33.17       33.11      1.92 o 
   8   6  -2       11.03       12.20      1.78 o 
  -3   7  -2      256.81      255.71     10.24 o 
  -1   7  -2       45.17       48.37      3.15 o 
   1   7  -2      144.91      149.23      6.80 o 
   3   7  -2      331.55      328.63     12.02 o 
   5   7  -2      104.57      111.47      7.37 o 
   7   7  -2       63.90       68.23      2.90 o 
   9   7  -2        1.29       -1.14      1.50 o 
  -4   8  -2      151.42      149.87      7.05 o 
  -2   8  -2       53.32       46.89      3.36 o 
   0   8  -2      498.59      521.71     18.66 o 
   2   8  -2      427.20      427.32     10.87 o 
   4   8  -2       75.50       79.27      3.10 o 
   6   8  -2       59.55       61.27      2.98 o 
   8   8  -2        6.09        3.83      1.78 o 
  -3   9  -2       91.05       96.12      5.42 o 
  -1   9  -2        7.51        8.71      1.88 o 
   1   9  -2      300.57      316.61     12.26 o 
   3   9  -2      287.89      314.04      8.60 o 
   5   9  -2        5.69        4.12      1.32 o 
   7   9  -2       56.56       51.15      3.91 o 
  -4  10  -2      193.20      200.57      9.35 o 
  -2  10  -2      399.05      372.93     15.00 o 
   0  10  -2       62.22       58.68      3.93 o 
   2  10  -2       63.30       72.70      4.67 o 
   4  10  -2       93.04       98.92      6.02 o 
   6  10  -2      210.85      238.91     15.73 o 
   8  10  -2       17.29       22.31      3.47 o 
  -3  11  -2        3.53        2.66      1.81 o 
  -1  11  -2      167.24      154.17      7.58 o 
   1  11  -2      112.16      114.76      6.20 o 
   3  11  -2      107.51      107.28      6.27 o 
   5  11  -2       42.88       40.44      4.00 o 
   7  11  -2       17.10       24.29      4.07 o 
  -4  12  -2       54.00       50.03      4.36 o 
  -2  12  -2       60.51       50.64      4.18 o 
   0  12  -2      368.57      348.32     14.39 o 
   2  12  -2      195.59      194.07      9.32 o 
   4  12  -2      157.20      158.23      8.61 o 
   6  12  -2       13.23       13.49      3.43 o 
  -3  13  -2       67.04       61.47      4.85 o 
  -1  13  -2       13.34        5.42      2.16 o 
   1  13  -2      147.87      149.48      7.93 o 
   3  13  -2      181.87      196.25      9.88 o 
   5  13  -2        2.35        0.07      2.05 o 
   7  13  -2       22.36       20.11      3.97 o 
  -4  14  -2        5.05        7.61      2.62 o 
  -2  14  -2       96.61       98.59      6.16 o 
   0  14  -2      130.61      132.39      7.30 o 
   2  14  -2        7.91        8.39      2.41 o 
   4  14  -2       33.94       29.11      4.28 o 
   6  14  -2       36.71       46.17      5.49 o 
  -3  15  -2        4.69        1.56      2.27 o 
  -1  15  -2       33.28       34.81      4.04 o 
   1  15  -2       65.25       57.08      4.67 o 
   3  15  -2       27.36       30.59      4.43 o 
   5  15  -2       19.85       31.44      4.82 o 
  -2  16  -2       13.77        9.60      2.69 o 
   0  16  -2        8.44        5.88      2.69 o 
   2  16  -2        7.27        8.50      2.66 o 
   4  16  -2       10.40       10.55      3.54 o 
  -1  17  -2       31.62       39.23      4.64 o 
   1  17  -2        0.85       -0.39      2.12 o 
   3  17  -2        0.31        1.52      2.41 o 
   2  18  -2        4.35        0.74      2.34 o 
  -3   1  -1      139.61      125.94      3.31 o 
  -1   1  -1     2527.52     2341.59     76.88 o 
   1   1  -1     2807.98     2848.40     72.48 o 
   3   1  -1     2888.85     3035.58     75.50 o 
   5   1  -1       15.78       16.91      1.33 o 
   7   1  -1        4.63        6.09      1.48 o 
   9   1  -1       24.01       21.02      2.62 o 
  -4   2  -1      230.79      240.41      8.54 o 
  -2   2  -1      355.62      401.99     13.73 o 
   0   2  -1     4515.54     4625.44    145.47 o 
   2   2  -1     4863.37     5067.70    110.28 o 
   4   2  -1       67.32       75.54      1.82 o 
   6   2  -1       97.05       99.86      3.14 o 
   8   2  -1       10.42       12.48      1.99 o 
  -5   3  -1      456.76      445.69     16.06 o 
  -3   3  -1      861.41      990.72     32.71 o 
  -1   3  -1     1149.76     1099.17     36.22 o 
   1   3  -1      572.34      558.05     19.01 o 
   3   3  -1      756.79      779.03     15.67 o 
   5   3  -1      490.54      536.50      9.67 o 
   7   3  -1      232.78      255.95     10.54 o 
   9   3  -1       26.17       24.90      2.90 o 
  -4   4  -1      167.25      157.16      6.31 o 
  -2   4  -1     1757.00     1909.55     61.96 o 
   0   4  -1      318.64      292.64     10.51 o 
   2   4  -1     1424.74     1412.77     33.48 o 
   4   4  -1      294.27      294.13      6.56 o 
   6   4  -1      141.73      146.54      4.13 o 
   8   4  -1       68.73       65.18      3.56 o 
  -5   5  -1       93.10       99.70      4.89 o 
  -3   5  -1      221.57      228.76      8.65 o 
  -1   5  -1     1564.75     1659.92     53.69 o 
   1   5  -1      662.28      609.84     33.86 o 
   3   5  -1      965.59     1052.29     20.93 o 
   5   5  -1       77.30       69.84      2.45 o 
   7   5  -1      113.24      118.44      9.49 o 
   9   5  -1        2.11        0.85      2.44 o 
  -4   6  -1       65.71       69.76      3.75 o 
  -2   6  -1      423.98      452.33     15.68 o 
   0   6  -1      157.02      167.55      6.73 o 
   2   6  -1        9.30        8.69      0.90 o 
   4   6  -1      264.93      284.57     10.85 o 
   6   6  -1       69.71       69.01      2.69 o 
   8   6  -1       46.19       43.35      2.98 o 
  -5   7  -1      134.35      137.18      6.23 o 
  -3   7  -1      432.38      438.37     16.17 o 
  -1   7  -1      538.38      595.49     20.87 o 
   1   7  -1     2004.52     1837.52     62.25 o 
   3   7  -1      739.81      852.03     20.97 o 
   5   7  -1      196.07      198.63      5.91 o 
   7   7  -1       68.33       59.50      3.26 o 
   9   7  -1       11.22       14.28      2.48 o 
  -4   8  -1      431.78      414.50     15.42 o 
  -2   8  -1      206.56      202.19      8.15 o 
   0   8  -1     1079.17     1144.59     38.15 o 
   2   8  -1      321.76      373.29     21.49 o 
   4   8  -1      101.04       95.55      3.56 o 
   6   8  -1      235.45      238.88      7.95 o 
   8   8  -1        4.14        2.90      2.96 o 
  -5   9  -1      127.56      133.60      6.59 o 
  -3   9  -1      436.43      439.29     16.35 o 
  -1   9  -1       88.99       73.53      4.04 o 
   1   9  -1       53.53       51.05      3.56 o 
   3   9  -1       23.02       25.89      1.79 o 
   5   9  -1      253.57      261.58      7.84 o 
   7   9  -1       35.70       35.39      2.73 o 
  -4  10  -1        7.46        5.77      1.91 o 
  -2  10  -1       10.66        9.84      1.88 o 
   0  10  -1      138.42      147.65      6.77 o 
   2  10  -1      224.52      223.39      6.52 o 
   4  10  -1       64.10       63.77      2.96 o 
   6  10  -1       29.11       31.81      2.51 o 
   8  10  -1       15.13       18.34      2.53 o 
  -5  11  -1       56.83       60.27      4.46 o 
  -3  11  -1       37.92       34.06      3.22 o 
  -1  11  -1      227.78      212.70      9.07 o 
   1  11  -1      570.08      548.27     23.10 o 
   3  11  -1      196.98      198.74      6.89 o 
   5  11  -1       18.40       18.82      2.07 o 
   7  11  -1       10.96       16.92      3.15 o 
  -4  12  -1      155.05      143.56      7.40 o 
  -2  12  -1       70.96       55.49      4.00 o 
   0  12  -1       83.15       74.19      4.57 o 
   2  12  -1      134.32      126.73      6.80 o 
   4  12  -1       90.07       95.47      5.84 o 
   6  12  -1      108.31      107.45      6.16 o 
  -5  13  -1       25.37       20.43      3.47 o 
  -3  13  -1      105.56       89.96      5.56 o 
  -1  13  -1      582.52      543.57     20.39 o 
   1  13  -1      179.11      158.42      7.79 o 
   3  13  -1      263.60      281.16     12.47 o 
   5  13  -1       16.92       16.32      3.58 o 
  -4  14  -1        1.46        0.67      1.66 o 
  -2  14  -1      184.49      148.56      7.62 o 
   0  14  -1      201.39      186.87      8.89 o 
   2  14  -1      271.13      247.67     11.27 o 
   4  14  -1      116.64      102.35      6.66 o 
  -3  15  -1       26.76       25.21      3.54 o 
  -1  15  -1       40.06       25.42      3.65 o 
   1  15  -1        5.27        3.12      2.27 o 
   3  15  -1       36.91       38.70      4.71 o 
   5  15  -1       24.85       28.68      4.46 o 
  -4  16  -1        5.87        3.75      2.30 o 
  -2  16  -1       21.33       21.17      3.58 o 
   0  16  -1       28.93       21.53      3.51 o 
   2  16  -1        9.85       11.68      2.90 o 
   4  16  -1       19.18       18.16      3.89 o 
  -3  17  -1       13.12       21.17      3.72 o 
  -1  17  -1       30.69       28.22      4.07 o 
   1  17  -1       34.01       44.05      4.96 o 
   3  17  -1        8.77       10.73      3.12 o 
   0  18  -1        3.26        1.03      1.91 o 
   2  18  -1        3.92        5.56      2.73 o 
  -6   0   0       89.52       88.11      4.32 o 
   2   0   0     3754.57     3745.01     87.43 o 
   4   0   0      933.87     1006.30     24.59 o 
   6   0   0       89.59       84.79      4.92 o 
   8   0   0       89.00       97.78      6.20 o 
  -5   1   0      410.14      461.93     15.99 o 
  -3   1   0     2582.07     2519.16     83.08 o 
  -1   1   0     2659.40     2384.35     77.08 o 
   1   1   0     2661.96     2388.27     57.03 o 
   3   1   0     2581.42     2597.29     43.25 o 
   5   1   0      410.11      440.89      9.20 o 
   7   1   0       29.96       28.66      2.20 o 
   9   1   0        9.77       12.43      2.26 o 
  -6   2   0      103.50       99.49      4.92 o 
  -4   2   0      440.65      410.60     14.65 o 
  -2   2   0      154.95      155.71      5.67 o 
   0   2   0     1467.59     1343.79     43.86 o 
   2   2   0      155.24      158.66      2.99 o 
   4   2   0      441.08      425.68      7.66 o 
   6   2   0      103.32      107.42      6.91 o 
   8   2   0        3.04        2.24      1.51 o 
  -5   3   0       68.81       67.36      3.51 o 
  -3   3   0      470.52      481.54     16.54 o 
  -1   3   0     1790.59     1852.42     61.01 o 
   1   3   0     1791.19     1807.22     43.04 o 
   3   3   0      470.16      496.47      9.26 o 
   5   3   0       69.10       67.40      1.90 o 
   7   3   0      164.56      159.58      8.22 o 
   9   3   0       56.04       54.43      3.51 o 
  -6   4   0       77.72       77.73      4.25 o 
  -4   4   0      135.90      131.75      5.46 o 
  -2   4   0     3267.28     3346.87    109.40 o 
   0   4   0      777.40      775.39     25.75 o 
   2   4   0     3266.28     3332.18     55.43 o 
   4   4   0      135.81      126.54      2.83 o 
   6   4   0       77.64       77.00      4.29 o 
   8   4   0        2.84        1.54      1.58 o 
  -5   5   0      521.55      525.60     18.83 o 
  -3   5   0        0.27        0.42      0.78 o 
  -1   5   0      559.24      547.90     18.84 o 
   1   5   0      559.51      551.83     13.10 o 
   3   5   0        0.27       -0.18      0.37 o 
   5   5   0      521.32      552.44     10.10 o 
   7   5   0      163.43      153.57      5.71 o 
  -6   6   0       26.91       24.08      2.80 o 
  -4   6   0      409.23      458.21     16.10 o 
  -2   6   0      493.63      560.65     19.45 o 
   0   6   0      452.71      444.01     15.41 o 
   2   6   0      493.52      550.41     10.19 o 
   4   6   0      409.64      452.65      8.41 o 
   6   6   0       26.99       27.72      2.25 o 
   8   6   0       24.72       27.13      3.45 o 
  -5   7   0      167.59      181.84      7.47 o 
  -3   7   0      143.02      147.62      6.24 o 
  -1   7   0      352.01      406.19     14.40 o 
   1   7   0      353.27      382.95     18.34 o 
   3   7   0      142.70      148.65      3.27 o 
   5   7   0      167.65      170.82      3.93 o 
   7   7   0        5.10        3.77      1.51 o 
  -6   8   0       58.63       56.02      3.90 o 
  -4   8   0       13.82        8.99      1.77 o 
  -2   8   0      295.02      298.61     11.17 o 
   0   8   0      752.52      656.70     22.67 o 
   2   8   0      294.58      313.79      8.51 o 
   4   8   0       13.97       11.87      1.14 o 
   6   8   0       58.71       55.08      3.09 o 
   8   8   0        4.69        3.57      1.84 o 
  -7   9   0       14.38       12.36      2.62 o 
  -5   9   0      140.40      135.06      6.45 o 
  -3   9   0       12.36       19.19      2.20 o 
  -1   9   0      846.84      814.53     27.96 o 
   1   9   0      846.98      829.25     20.52 o 
   3   9   0       12.46       14.56      2.44 o 
   5   9   0      140.09      133.08      3.91 o 
   7   9   0       14.38       14.68      3.47 o 
  -6  10   0       91.66       93.42      5.45 o 
  -4  10   0      430.10      394.95     15.00 o 
  -2  10   0      167.84      163.53      7.19 o 
   0  10   0       56.99       59.71      3.61 o 
   2  10   0      167.70      154.55      5.01 o 
   4  10   0      429.88      406.69     14.71 o 
   6  10   0       91.73       89.30      4.15 o 
  -7  11   0        3.08        1.24      2.12 o 
  -5  11   0       15.73       12.50      2.41 o 
  -3  11   0      101.05       90.60      5.06 o 
  -1  11   0      210.91      222.37      9.25 o 
   1  11   0      210.54      226.51      6.76 o 
   3  11   0      101.06       91.57      3.72 o 
   5  11   0       15.61       10.66      2.37 o 
   7  11   0        3.08        3.36      1.68 o 
  -6  12   0       38.74       36.61      3.51 o 
  -4  12   0       33.82       37.07      3.43 o 
  -2  12   0      437.89      390.85     15.00 o 
   0  12   0      206.66      174.27      5.62 o 
   2  12   0      437.88      394.64     10.96 o 
   4  12   0       33.79       34.84      3.06 o 
   6  12   0       38.64       39.34      3.86 o 
  -5  13   0       57.82       57.26      4.57 o 
  -3  13   0        5.06       10.23      2.23 o 
  -1  13   0      229.91      207.37      9.21 o 
   1  13   0      229.65      203.45      8.10 o 
   3  13   0        5.04        6.55      1.59 o 
   5  13   0       57.91       52.66      4.25 o 
  -6  14   0       11.68        9.24      2.80 o 
  -4  14   0       97.16       94.13      5.88 o 
  -2  14   0      103.55       90.42      5.42 o 
   0  14   0        1.47       -0.99      1.52 o 
   2  14   0      103.79       89.64      3.93 o 
   4  14   0       97.15      101.22      4.42 o 
   6  14   0       11.67       12.36      3.01 o 
  -5  15   0        2.12        2.76      2.27 o 
  -3  15   0       58.04       57.58      4.50 o 
  -1  15   0       77.49       72.91      4.89 o 
   1  15   0       77.50       71.43      5.03 o 
   3  15   0       58.04       54.82      4.82 o 
  -4  16   0       20.24       22.27      3.58 o 
  -2  16   0       14.27       13.03      2.76 o 
   0  16   0        7.78        8.25      2.48 o 
   2  16   0       14.27       17.88      3.47 o 
   4  16   0       20.25       24.71      4.07 o 
  -3  17   0       48.26       44.30      4.18 o 
  -1  17   0        0.48        1.31      1.95 o 
   1  17   0        0.49       -1.56      1.52 o 
   3  17   0       48.28       58.28      5.35 o 
  -2  18   0        1.03       -0.04      1.88 o 
   0  18   0        2.90        2.05      2.02 o 
   2  18   0        1.03        1.45      2.62 o 
  -7   1   1        4.62        3.36      1.73 o 
   1   1   1     2528.73     2375.86     46.06 o 
   3   1   1      140.29      130.05      3.24 o 
   5   1   1       45.91       46.19      1.87 o 
   7   1   1       90.78       88.78      4.01 o 
  -6   2   1       97.17      100.83      5.03 o 
  -4   2   1       67.53       75.65      3.75 o 
  -2   2   1     4865.58     4910.74    165.35 o 
   0   2   1     4513.11     4198.92     81.30 o 
   2   2   1      355.27      408.26      8.45 o 
   4   2   1      230.43      233.39      5.50 o 
   6   2   1       41.20       45.13      2.05 o 
   8   2   1       58.84       62.22      3.57 o 
  -7   3   1      232.56      262.57     10.31 o 
  -5   3   1      490.43      525.47     18.70 o 
  -3   3   1      757.36      811.60     26.79 o 
  -1   3   1      572.47      553.30     13.20 o 
   1   3   1     1148.80     1087.48     18.39 o 
   3   3   1      861.51      942.67     23.12 o 
   5   3   1      457.16      466.46     10.11 o 
   7   3   1       77.78       71.18      3.55 o 
  -8   4   1       68.76       66.93      4.39 o 
  -6   4   1      142.23      138.68      6.48 o 
  -4   4   1      293.91      283.07     10.60 o 
  -2   4   1     1425.34     1402.13     46.14 o 
   0   4   1      318.29      298.54      7.40 o 
   2   4   1     1758.31     1840.53     39.14 o 
   4   4   1      166.79      154.50      4.00 o 
   6   4   1      253.70      240.21      6.05 o 
   8   4   1        8.63       10.46      2.22 o 
  -7   5   1      113.04      112.38      5.95 o 
  -5   5   1       77.40       70.09      3.82 o 
  -3   5   1      965.09     1063.52     35.62 o 
  -1   5   1      662.04      644.84     15.29 o 
   1   5   1     1564.78     1593.03     26.98 o 
   3   5   1      221.28      227.94      4.51 o 
   5   5   1       93.20      101.78      3.18 o 
   7   5   1       21.90       22.37      2.45 o 
  -8   6   1       46.10       46.03      3.68 o 
  -6   6   1       69.57       69.91      4.14 o 
  -4   6   1      265.00      288.59     10.60 o 
  -2   6   1        9.47        8.53      1.35 o 
   0   6   1      156.54      169.31      4.63 o 
   2   6   1      423.73      439.53      8.01 o 
   4   6   1       65.77       70.07      2.40 o 
   6   6   1       81.57       74.36      2.82 o 
   8   6   1        3.22        2.80      1.89 o 
  -7   7   1       68.35       65.19      4.11 o 
  -5   7   1      196.10      203.97      8.22 o 
  -3   7   1      739.70      817.26     27.88 o 
  -1   7   1     2004.06     2167.71     71.06 o 
   1   7   1      538.75      606.37     12.35 o 
   3   7   1      432.54      446.81      8.25 o 
   5   7   1      134.50      128.31      3.86 o 
   7   7   1       39.28       39.63      2.84 o 
  -8   8   1        4.13        1.88      1.95 o 
  -6   8   1      235.34      241.70      9.85 o 
  -4   8   1      101.12       89.36      4.64 o 
  -2   8   1      321.41      362.40     13.23 o 
   0   8   1     1079.82     1125.19     22.41 o 
   2   8   1      206.50      198.73      4.80 o 
   4   8   1      431.86      408.61      9.19 o 
   6   8   1       30.86       28.54      2.07 o 
  -7   9   1       35.67       36.82      3.43 o 
  -5   9   1      253.43      268.69     10.88 o 
  -3   9   1       23.13       24.75      2.23 o 
  -1   9   1       53.49       52.27      3.08 o 
   1   9   1       88.76       76.09      2.39 o 
   3   9   1      436.51      446.45      8.45 o 
   5   9   1      127.62      126.10      3.92 o 
   7   9   1       36.08       41.01      3.22 o 
  -8  10   1       15.18       11.26      2.73 o 
  -6  10   1       29.16       30.38      3.15 o 
  -4  10   1       64.12       62.22      3.97 o 
  -2  10   1      224.36      228.84      9.21 o 
   0  10   1      138.67      153.75      4.98 o 
   2  10   1       10.61        8.56      1.05 o 
   4  10   1        7.45        7.12      1.46 o 
   6  10   1       11.06        8.85      2.87 o 
  -7  11   1       10.93        8.64      2.48 o 
  -5  11   1       18.39       21.53      2.94 o 
  -3  11   1      197.11      188.80      8.25 o 
  -1  11   1      569.88      553.90     19.94 o 
   1  11   1      227.46      215.56      6.66 o 
   3  11   1       37.95       35.63      1.86 o 
   5  11   1       56.86       58.56      3.11 o 
  -6  12   1      108.35      111.03      6.37 o 
  -4  12   1       90.20       97.11      5.52 o 
  -2  12   1      134.43      128.79      6.30 o 
   0  12   1       83.12       76.39      3.32 o 
   2  12   1       70.76       57.76      3.05 o 
   4  12   1      155.00      152.17      5.45 o 
   6  12   1       37.11       31.12      4.18 o 
  -7  13   1        7.57        8.78      2.66 o 
  -5  13   1       16.90       25.07      3.40 o 
  -3  13   1      263.19      266.24     11.23 o 
  -1  13   1      179.12      159.06      7.47 o 
   1  13   1      583.33      550.38     14.87 o 
   3  13   1      105.65       96.83      6.66 o 
   5  13   1       25.40       22.85      2.35 o 
  -6  14   1        6.77        3.97      2.20 o 
  -4  14   1      116.75       89.82      5.60 o 
  -2  14   1      271.30      269.39     11.48 o 
   0  14   1      201.10      199.34      9.56 o 
   2  14   1      184.24      170.15      6.15 o 
   4  14   1        1.45       -1.73      1.91 o 
  -5  15   1       24.88       26.84      3.89 o 
  -3  15   1       36.97       32.82      3.75 o 
  -1  15   1        5.26        2.61      1.47 o 
   1  15   1       39.97       31.00      2.76 o 
   3  15   1       26.71       27.51      4.00 o 
  -4  16   1       19.17       27.23      3.72 o 
  -2  16   1        9.78       11.08      2.66 o 
   0  16   1       29.04       22.17      3.47 o 
   2  16   1       21.38       19.54      2.49 o 
   4  16   1        5.86        8.67      2.62 o 
  -3  17   1        8.77        7.33      2.51 o 
  -1  17   1       34.04       29.88      3.86 o 
   1  17   1       30.64       26.77      3.97 o 
  -2  18   1        3.89        3.72      2.30 o 
   0  18   1        3.28        1.81      2.27 o 
   0   0   2     4839.54     4769.04    155.31 o 
   2   0   2      544.10      581.68     20.84 o 
   4   0   2      319.20      303.73     12.16 o 
   6   0   2      182.26      165.66      5.81 o 
  -9   1   2        8.46        8.18      2.41 o 
  -3   1   2       18.16       23.30      1.27 o 
  -1   1   2     5987.94     5436.84    191.06 o 
   1   1   2     1184.49     1143.38     27.30 o 
   3   1   2      810.22      886.72     17.80 o 
   5   1   2       48.21       52.28      2.22 o 
   7   1   2        5.47        4.03      1.76 o 
  -8   2   2       36.21       32.65      3.40 o 
  -6   2   2       38.37       46.28      3.33 o 
  -2   2   2     1118.13     1093.88     37.41 o 
   0   2   2      553.17      523.71     11.01 o 
   2   2   2      609.79      636.34     13.01 o 
   4   2   2       91.63       81.13      3.07 o 
   6   2   2       33.74       32.66      1.94 o 
  -9   3   2       42.90       51.56      4.18 o 
  -7   3   2       29.74       32.04      3.12 o 
  -5   3   2        3.88        7.22      1.63 o 
  -3   3   2      819.88      769.31     53.53 o 
  -1   3   2      573.64      538.43     24.71 o 
   1   3   2      948.40      963.63     27.52 o 
   3   3   2       73.96       68.75      2.29 o 
   5   3   2      245.79      232.61      8.95 o 
   7   3   2       99.90       87.13      4.17 o 
  -8   4   2       60.62       55.31      4.18 o 
  -6   4   2        8.99        9.70      1.88 o 
  -4   4   2     1143.53     1121.09     36.91 o 
  -2   4   2      366.82      342.70      8.66 o 
   0   4   2     1350.00     1288.00     34.13 o 
   2   4   2      345.22      332.85     11.12 o 
   4   4   2       61.19       61.27      2.33 o 
   6   4   2       39.08       32.78      1.99 o 
  -9   5   2       47.04       37.43      3.79 o 
  -7   5   2      250.21      260.03     10.77 o 
  -5   5   2       10.41       11.68      1.88 o 
  -3   5   2      437.55      481.02     17.00 o 
  -1   5   2       60.70       55.85      2.32 o 
   1   5   2       75.87       78.65      2.28 o 
   3   5   2      253.18      257.64      6.17 o 
   5   5   2      301.73      311.21      9.15 o 
   7   5   2        8.98        7.90      2.01 o 
  -8   6   2       11.00       12.00      2.66 o 
  -6   6   2       33.04       28.11      2.83 o 
  -4   6   2        4.11        9.70      1.77 o 
  -2   6   2      152.10      160.61      4.52 o 
   0   6   2      532.58      580.79     11.89 o 
   2   6   2      461.39      502.33     17.80 o 
   4   6   2       22.24       20.70      1.67 o 
   6   6   2       51.16       47.48      2.41 o 
  -9   7   2        1.29        2.37      2.20 o 
  -7   7   2       63.89       65.12      4.36 o 
  -5   7   2      104.63      114.08      5.67 o 
  -3   7   2      330.97      306.80     11.52 o 
  -1   7   2      145.46      158.26      4.52 o 
   1   7   2       45.09       44.76      1.66 o 
   3   7   2      256.98      253.40      6.40 o 
   5   7   2       16.66       17.16      1.74 o 
   7   7   2        3.30        1.45      2.51 o 
  -8   8   2        6.07        7.05      2.37 o 
  -6   8   2       59.54       59.81      3.97 o 
  -4   8   2       75.58       73.70      4.18 o 
  -2   8   2      427.67      417.69     10.78 o 
   0   8   2      498.30      500.07     10.60 o 
   2   8   2       53.61       46.34      3.29 o 
   4   8   2      151.50      144.02      5.29 o 
   6   8   2       11.06        8.81      2.25 o 
  -7   9   2       56.61       53.36      3.93 o 
  -5   9   2        5.71        4.82      1.63 o 
  -3   9   2      287.63      312.86     11.98 o 
  -1   9   2      300.47      301.35      8.33 o 
   1   9   2        7.52        6.67      1.29 o 
   3   9   2       90.65       93.35      8.84 o 
   5   9   2       12.33       13.39      2.23 o 
  -8  10   2       17.28       21.95      3.36 o 
  -6  10   2      210.97      218.86      9.64 o 
  -4  10   2       93.05       95.62      5.10 o 
  -2  10   2       63.31       71.18      4.00 o 
   0  10   2       62.16       56.33      3.36 o 
   2  10   2      398.94      383.83     19.92 o 
   4  10   2      193.24      199.81     10.63 o 
   6  10   2        4.32        5.35      1.78 o 
  -7  11   2       17.20       24.18      3.51 o 
  -5  11   2       42.92       45.32      3.61 o 
  -3  11   2      107.73      113.16      5.77 o 
  -1  11   2      112.01      111.78      5.49 o 
   1  11   2      167.30      161.60      4.40 o 
   3  11   2        3.48        0.59      1.23 o 
   5  11   2        9.53        7.48      3.66 o 
  -6  12   2       13.27       12.82      2.80 o 
  -4  12   2      157.08      154.15      7.44 o 
  -2  12   2      195.80      194.99      8.47 o 
   0  12   2      368.28      372.92      8.59 o 
   2  12   2       60.50       56.23      4.00 o 
   4  12   2       53.80       53.50      3.16 o 
  -7  13   2       22.33       20.29      3.29 o 
  -5  13   2        2.34        3.75      2.02 o 
  -3  13   2      181.96      179.60      8.36 o 
  -1  13   2      147.71      148.92      8.77 o 
   1  13   2       13.27        8.35      1.84 o 
   3  13   2       67.16       67.80      3.55 o 
   5  13   2       12.32       13.56      2.20 o 
  -6  14   2       36.71       40.61      3.86 o 
  -4  14   2       33.87       35.34      3.97 o 
  -2  14   2        7.89        6.20      2.37 o 
   0  14   2      130.90      128.12      5.13 o 
   2  14   2       96.63       95.21      4.35 o 
   4  14   2        5.05        5.61      1.83 o 
  -5  15   2       19.86       19.58      3.43 o 
  -3  15   2       27.35       34.56      3.89 o 
  -1  15   2       65.25       68.58      3.69 o 
   1  15   2       33.28       40.60      3.33 o 
   3  15   2        4.70        2.27      2.44 o 
  -4  16   2       10.41       11.90      2.94 o 
  -2  16   2        7.26        7.15      2.34 o 
   0  16   2        8.45        8.97      1.96 o 
   2  16   2       13.76       13.63      3.47 o 
  -3  17   2        0.31       -1.38      1.98 o 
  -1  17   2        0.85        1.55      1.66 o 
   1  17   2       31.61       26.91      4.43 o 
  -2  18   2        4.34        3.61      2.27 o 
  -9   1   3        3.14        2.41      1.91 o 
  -3   1   3      372.10      317.68     11.88 o 
  -1   1   3      227.71      176.82      7.37 o 
   1   1   3      207.75      219.21      6.17 o 
   3   1   3      129.04      131.63      3.77 o 
   5   1   3      107.00      104.43      3.11 o 
 -10   2   3        0.77        1.03      2.05 o 
  -8   2   3       24.12       18.80      2.83 o 
  -4   2   3      793.86      731.01     25.73 o 
  -2   2   3      494.05      487.00     17.50 o 
   0   2   3      298.20      294.77      5.54 o 
   2   2   3       65.80       59.79      2.17 o 
   4   2   3       29.40       27.95      1.79 o 
   6   2   3       41.62       44.36      2.18 o 
  -9   3   3       60.36       61.23      4.67 o 
  -7   3   3       99.43       99.77      5.63 o 
  -3   3   3       68.39       60.49      3.08 o 
  -1   3   3      274.53      272.48     10.85 o 
   1   3   3      412.71      424.62      9.23 o 
   3   3   3      327.39      330.99      7.68 o 
   5   3   3       88.65       84.89      3.14 o 
 -10   4   3       13.86       12.68      2.97 o 
  -8   4   3       65.79       67.71      4.71 o 
  -6   4   3        2.81        4.11      1.77 o 
  -4   4   3      528.30      564.06     16.80 o 
  -2   4   3        5.17        4.21      0.85 o 
   0   4   3     1008.20      979.79     23.74 o 
   2   4   3       21.59       21.50      1.37 o 
   4   4   3      358.01      353.93      8.38 o 
   6   4   3        8.46        6.26      1.46 o 
  -9   5   3       39.41       42.60      4.04 o 
  -7   5   3        3.87        3.12      1.77 o 
  -5   5   3      119.56      132.90      6.41 o 
  -3   5   3       36.17       33.91      1.66 o 
  -1   5   3      393.40      417.43     14.61 o 
   1   5   3      125.67      127.09      4.94 o 
   3   5   3        5.33        6.18      1.11 o 
   5   5   3       64.28       63.37      2.79 o 
  -8   6   3       33.31       36.90      4.07 o 
  -6   6   3       68.01       70.51      4.50 o 
  -4   6   3       66.05       60.86      6.45 o 
  -2   6   3       27.37       25.96      1.49 o 
   0   6   3      231.89      224.47      5.30 o 
   2   6   3       12.08       10.99      1.66 o 
   4   6   3       80.40       82.41      3.89 o 
   6   6   3        4.00        3.51      1.86 o 
  -9   7   3       21.53       17.07      3.26 o 
  -7   7   3       57.55       59.53      4.32 o 
  -5   7   3      238.72      278.26     11.30 o 
  -3   7   3      383.78      442.63     11.28 o 
  -1   7   3      195.21      214.01      6.03 o 
   1   7   3      282.42      291.63      8.67 o 
   3   7   3      194.98      180.00      6.26 o 
   5   7   3       70.69       74.20      4.71 o 
  -8   8   3       76.77       93.67      5.95 o 
  -6   8   3       71.75       79.61      4.99 o 
  -4   8   3       53.96       55.38      3.65 o 
  -2   8   3      555.62      531.44     13.74 o 
   0   8   3      130.08      137.37      3.72 o 
   2   8   3      248.50      239.89     16.78 o 
   4   8   3       29.33       35.90      3.05 o 
  -9   9   3        2.83        0.64      2.23 o 
  -7   9   3       66.03       64.45      4.71 o 
  -5   9   3        0.49        0.46      1.38 o 
  -3   9   3       58.02       61.62      3.22 o 
  -1   9   3       90.61       96.35      3.47 o 
   1   9   3      228.91      241.39      8.04 o 
   3   9   3      166.71      168.22      6.16 o 
   5   9   3       14.32       17.99      2.45 o 
  -8  10   3       15.13       13.81      2.87 o 
  -6  10   3       33.53       40.05      3.54 o 
  -4  10   3       40.98       38.49      3.26 o 
  -2  10   3        5.05        7.10      1.24 o 
   0  10   3       18.66       18.06      2.00 o 
   2  10   3       21.11       17.65      2.19 o 
   4  10   3       17.48       16.75      2.33 o 
  -7  11   3        4.52        4.82      2.41 o 
  -5  11   3       33.39       36.72      3.33 o 
  -3  11   3      142.89      159.46      7.37 o 
  -1  11   3       78.42       81.24      2.89 o 
   1  11   3       44.95       45.04      2.82 o 
   3  11   3       39.41       44.48      3.04 o 
  -8  12   3       30.91       37.50      3.89 o 
  -6  12   3       32.72       37.46      3.72 o 
  -4  12   3       93.55      101.57      5.74 o 
  -2  12   3       61.06       63.79      2.97 o 
   0  12   3        4.79        2.67      1.17 o 
   2  12   3       68.59       71.56      3.73 o 
   4  12   3       31.82       34.47      3.24 o 
  -7  13   3        2.45        3.15      2.44 o 
  -5  13   3       69.75       72.77      5.03 o 
  -3  13   3      170.38      180.58      8.43 o 
  -1  13   3      433.76      462.67     10.73 o 
   1  13   3      129.63      135.50      5.49 o 
   3  13   3       24.95       24.38      3.13 o 
  -6  14   3       18.34       20.08      3.51 o 
  -4  14   3      130.41      149.89      7.72 o 
  -2  14   3       22.19       26.27      3.40 o 
   0  14   3      142.13      151.30      4.68 o 
   2  14   3        3.11        3.68      1.70 o 
  -5  15   3       16.80       14.45      3.19 o 
  -3  15   3       13.82       12.57      2.80 o 
  -1  15   3       20.95       19.51      2.59 o 
   1  15   3        5.61        7.30      2.07 o 
  -4  16   3        4.10       -0.78      1.98 o 
  -2  16   3       20.43       24.73      2.96 o 
   0  16   3       11.71       15.86      4.28 o 
  -3  17   3       15.84       19.19      3.47 o 
  -1  17   3       15.58       19.62      2.76 o 
  -4   0   4     3173.76     3115.65    104.99 o 
   0   0   4      120.46      120.89      5.81 o 
   2   0   4      363.67      434.32     16.94 o 
   4   0   4       89.70       85.60      4.10 o 
  -3   1   4     1988.90     1951.69     66.94 o 
  -1   1   4       50.30       48.08      1.99 o 
   1   1   4      364.04      402.19      9.10 o 
   3   1   4       14.24       15.15      2.52 o 
   5   1   4        0.92       -0.65      1.03 o 
 -10   2   4        5.00        4.32      1.88 o 
  -4   2   4      243.07      237.59      9.75 o 
  -2   2   4      336.38      337.92     13.19 o 
   0   2   4      160.95      175.76      4.59 o 
   2   2   4       27.71       29.15      2.68 o 
   4   2   4       52.71       52.78      2.51 o 
  -9   3   4       31.94       24.47      3.29 o 
  -3   3   4       47.06       43.73      3.05 o 
  -1   3   4      151.83      129.03      2.98 o 
   1   3   4        6.29        5.92      1.03 o 
   3   3   4       89.93       82.48      5.63 o 
   5   3   4       41.81       39.28      2.97 o 
 -10   4   4       16.73       13.35      2.94 o 
  -8   4   4        3.99        1.42      1.91 o 
  -4   4   4       48.86       44.62      2.17 o 
  -2   4   4      147.09      143.31      6.36 o 
   0   4   4      232.00      248.31      7.60 o 
   2   4   4       72.84       74.01      6.39 o 
   4   4   4       85.70       73.37      3.84 o 
  -9   5   4       57.57       48.26      4.11 o 
  -7   5   4        2.46       -1.45      1.38 o 
  -5   5   4       83.95       85.46      4.96 o 
  -3   5   4        0.75       -0.64      0.71 o 
  -1   5   4       91.10       83.13      2.62 o 
   1   5   4        7.96        4.84      1.51 o 
   3   5   4      234.86      234.91     13.91 o 
   5   5   4       20.17       16.74      4.87 o 
  -8   6   4        3.78        1.20      1.77 o 
  -6   6   4       17.85       15.15      2.69 o 
  -4   6   4       10.58       16.84      1.46 o 
  -2   6   4       52.63       51.86      5.13 o 
   0   6   4       62.05       60.85      3.10 o 
   2   6   4        6.80        4.88      1.60 o 
   4   6   4       15.82       14.15      2.44 o 
  -9   7   4       10.35        8.21      2.66 o 
  -7   7   4       30.31       33.11      3.75 o 
  -5   7   4       72.26       65.94      4.50 o 
  -3   7   4       17.58       22.67      1.66 o 
  -1   7   4        5.94        3.70      0.91 o 
   1   7   4      165.15      162.26      9.05 o 
   3   7   4       18.90       19.44      2.52 o 
  -8   8   4       40.71       48.37      4.39 o 
  -6   8   4        6.57        5.84      2.30 o 
  -4   8   4       88.56       90.37      3.46 o 
  -2   8   4      199.57      211.58      6.23 o 
   0   8   4       33.62       38.60      2.68 o 
   2   8   4      123.26      125.74      6.38 o 
   4   8   4        4.88        4.51      1.77 o 
  -9   9   4        9.89        7.12      2.83 o 
  -7   9   4       24.83       29.78      3.86 o 
  -5   9   4       13.38       11.61      2.55 o 
  -3   9   4        7.32        9.58      1.46 o 
  -1   9   4        8.75       10.13      1.27 o 
   1   9   4       17.13       17.32      2.28 o 
   3   9   4       14.45       10.53      2.17 o 
  -8  10   4       50.19       59.98      4.85 o 
  -6  10   4       20.31       26.34      3.58 o 
  -4  10   4       29.24       34.49      2.21 o 
  -2  10   4        6.10       10.09      1.65 o 
   0  10   4      145.27      161.86     16.97 o 
   2  10   4      130.16      148.73      5.89 o 
   4  10   4        1.58        0.50      1.70 o 
  -7  11   4       20.28       32.89      4.18 o 
  -5  11   4       20.28       19.33      2.97 o 
  -3  11   4       33.37       28.27      2.02 o 
  -1  11   4      103.97      107.37      3.61 o 
   1  11   4        7.37        1.92      2.87 o 
   3  11   4       12.90       10.74      2.24 o 
  -6  12   4       18.96       23.09      3.43 o 
  -4  12   4      105.70      122.47      6.52 o 
  -2  12   4      119.71      144.46     10.87 o 
   0  12   4       32.52       32.40      3.06 o 
   2  12   4       18.54       17.65      2.65 o 
  -7  13   4        0.16       -2.12      1.77 o 
  -5  13   4       62.44       67.60      4.96 o 
  -3  13   4       68.03       77.23      4.92 o 
  -1  13   4       28.17       32.94      3.51 o 
   1  13   4       26.11       27.77      3.04 o 
  -6  14   4        8.84       15.22      3.33 o 
  -4  14   4        7.02        9.59      2.80 o 
  -2  14   4       60.26       68.10      3.05 o 
   0  14   4       40.16       49.32      3.48 o 
  -5  15   4        7.21        9.24      2.80 o 
  -3  15   4       15.94       19.47      3.22 o 
  -1  15   4        3.63        1.88      1.90 o 
  -2  16   4        0.95       -0.16      1.66 o 
  -3   1   5       15.64       20.89      2.90 o 
  -1   1   5       69.28       82.03      3.00 o 
   1   1   5       60.45       59.94      2.61 o 
   3   1   5       30.41       33.99      2.54 o 
 -10   2   5        8.15        2.62      1.38 o 
  -4   2   5       35.71       35.73      2.90 o 
  -2   2   5       34.13       32.58      2.44 o 
   0   2   5        1.25        1.58      1.26 o 
   2   2   5       14.04        8.91      1.92 o 
   4   2   5        8.93        8.31      1.87 o 
  -9   3   5       17.97       12.57      2.16 o 
  -3   3   5       20.78       25.78      2.76 o 
  -1   3   5       54.79       55.14      3.09 o 
   1   3   5       89.32       92.23     10.85 o 
   3   3   5       49.09       55.19      5.65 o 
  -8   4   5        1.88        0.39      1.24 o 
  -6   4   5       67.89       57.83      3.90 o 
  -4   4   5        1.40        0.94      0.89 o 
  -2   4   5      120.51      105.54      3.34 o 
   0   4   5        1.61        0.67      1.30 o 
   2   4   5      144.56      145.87     18.75 o 
   4   4   5        4.44        3.03      1.94 o 
  -9   5   5       10.99       10.06      2.44 o 
  -7   5   5       10.63       10.37      2.16 o 
  -5   5   5       10.48       12.11      2.37 o 
  -3   5   5       21.71       29.46      2.02 o 
  -1   5   5      114.12      119.81      5.60 o 
   1   5   5        2.35        3.09      1.50 o 
   3   5   5       58.25       62.92      3.82 o 
  -8   6   5        6.77        8.28      2.44 o 
  -6   6   5       49.62       41.36      3.54 o 
  -4   6   5        4.80        5.12      1.33 o 
  -2   6   5       61.60       54.70      2.29 o 
   0   6   5        1.98        0.69      1.36 o 
   2   6   5       48.32       47.35      3.25 o 
  -9   7   5       18.01       21.70      3.33 o 
  -7   7   5       25.61       31.23      3.65 o 
  -5   7   5       50.35       52.20      3.97 o 
  -3   7   5       70.83       70.94      3.11 o 
  -1   7   5       85.43       88.26      4.18 o 
   1   7   5      100.04      100.68      4.68 o 
   3   7   5       43.45       43.73      3.67 o 
  -8   8   5       31.01       39.37      4.46 o 
  -6   8   5       15.17       16.07      3.12 o 
  -4   8   5      101.46      101.34      4.50 o 
  -2   8   5       55.16       54.47      3.22 o 
   0   8   5       35.20       39.88      3.04 o 
   2   8   5       26.46       30.32      3.09 o 
  -7   9   5        1.05       -2.18      1.45 o 
  -5   9   5       22.93       30.77      3.72 o 
  -3   9   5       37.17       41.92      2.42 o 
  -1   9   5       34.09       43.81      3.58 o 
   1   9   5       85.35       96.52     11.03 o 
  -8  10   5        8.63       16.99      3.33 o 
  -6  10   5        0.32       -2.50      1.66 o 
  -4  10   5        1.78        0.36      1.15 o 
  -2  10   5        8.96        9.35      2.06 o 
   0  10   5       18.25       20.85      4.69 o 
   2  10   5       16.11       14.33      4.39 o 
  -7  11   5        2.37       -0.85      1.98 o 
  -5  11   5       22.59       30.24      3.75 o 
  -3  11   5       36.80       35.93      2.40 o 
  -1  11   5       19.38       22.41      2.79 o 
   1  11   5        2.05        5.39      2.00 o 
  -6  12   5       26.97       30.91      3.93 o 
  -4  12   5       37.60       36.75      2.60 o 
  -2  12   5        8.92        7.70      2.18 o 
   0  12   5        4.76        1.77      1.85 o 
  -5  13   5       62.90       86.22      5.70 o 
  -3  13   5      106.29      139.79      5.28 o 
  -1  13   5       59.59       73.17      4.23 o 
  -4  14   5        3.11        0.21      2.12 o 
  -2  14   5       76.58       86.04      4.74 o 
  -4   0   6      597.97      627.03     23.37 o 
  -2   0   6       34.88       30.38      4.07 o 
   2   0   6       13.06        8.71      3.54 o 
  -3   1   6       25.94       28.94      2.82 o 
  -1   1   6       68.87       80.42      4.43 o 
   1   1   6        0.55       -1.42      2.05 o 
  -4   2   6       97.95       88.68      5.67 o 
  -2   2   6       18.88       20.73      2.71 o 
   0   2   6        2.17        3.02      1.77 o 
   2   2   6       20.36       23.53      2.90 o 
  -9   3   6        1.83        1.24      1.13 o 
  -3   3   6        0.70       -1.36      1.37 o 
  -1   3   6       17.03       18.43      2.72 o 
   1   3   6        7.41       11.00      3.38 o 
  -8   4   6       10.32        4.57      1.52 o 
  -6   4   6        9.37        4.50      1.56 o 
  -4   4   6        9.58        7.36      1.56 o 
  -2   4   6       51.51       49.20      3.18 o 
   0   4   6       21.19       25.13      2.85 o 
   2   4   6       51.42       56.16      3.74 o 
  -9   5   6        0.26       -1.20      1.06 o 
  -7   5   6       14.71        9.24      2.02 o 
  -5   5   6        2.21        0.32      1.31 o 
  -3   5   6       26.15       32.93      3.75 o 
  -1   5   6        3.85        3.43      1.88 o 
   1   5   6       65.10       65.98      3.93 o 
  -8   6   6        6.23        3.51      1.88 o 
  -6   6   6        4.35        4.25      1.77 o 
  -4   6   6        2.97        1.52      2.05 o 
  -2   6   6       10.22        9.75      2.14 o 
   0   6   6        5.40        3.55      1.86 o 
  -7   7   6        5.42        3.12      1.88 o 
  -5   7   6        5.42        6.13      1.95 o 
  -3   7   6        2.20       -0.41      1.89 o 
  -1   7   6       34.02       35.10      3.05 o 
   1   7   6       10.01        9.43      2.30 o 
  -8   8   6        5.11        1.98      1.95 o 
  -6   8   6        9.78        7.61      2.23 o 
  -4   8   6       20.53       23.77      2.30 o 
  -2   8   6        4.08        7.25      2.10 o 
   0   8   6       44.81       43.32      3.42 o 
  -7   9   6        0.16        0.04      1.70 o 
  -5   9   6        1.75        0.32      1.95 o 
  -3   9   6        8.25        8.52      2.55 o 
  -1   9   6       10.80        8.07      2.36 o 
  -6  10   6        8.03        9.38      3.01 o 
  -4  10   6        1.18        2.74      1.46 o 
  -2  10   6       15.07       18.40      5.56 o 
   0  10   6       38.78       52.98      5.26 o 
  -5  11   6        9.25        9.49      2.66 o 
  -3  11   6       31.43       43.48      4.53 o 
  -1  11   6        4.03        3.87      2.00 o 
  -4  12   6       26.85       39.20      4.67 o 
  -2  12   6       11.46        9.37      2.51 o 
  -3   1   7       13.26       11.27      3.19 o 
  -1   1   7        6.78        4.85      2.16 o 
  -4   2   7        2.23        0.92      2.23 o 
  -2   2   7        7.66        4.35      2.73 o 
   0   2   7        9.55        3.79      2.90 o 
  -3   3   7        4.90        6.18      3.70 o 
  -1   3   7       13.33       12.22      3.79 o 
  -8   4   7        7.12        2.80      1.20 o 
  -6   4   7        0.39        0.25      0.92 o 
  -4   4   7        6.21        0.50      2.37 o 
  -2   4   7        0.39       -2.58      1.72 o 
   0   4   7       23.54       23.94      3.39 o 
  -7   5   7        5.68        1.63      1.17 o 
  -5   5   7        2.24        0.46      1.24 o 
  -3   5   7       36.11       42.68      4.27 o 
  -1   5   7        1.71        0.63      1.91 o 
  -6   6   7        4.43        3.19      1.59 o 
  -4   6   7       12.18       11.12      3.01 o 
  -2   6   7        6.40        4.88      2.33 o 
  -7   7   7       11.17        7.05      2.12 o 
  -5   7   7       17.11       16.04      2.73 o 
  -3   7   7       21.12       28.09      3.26 o 
  -1   7   7       16.03       15.45      2.84 o 
  -6   8   7       14.48       10.27      2.58 o 
  -4   8   7       20.05       22.28      3.04 o 
  -2   8   7        1.68       -1.76      1.63 o 
  -3   9   7        1.21        2.37      2.06 o 
  -4   0   8        1.57        0.60      2.30 o 
  -3   1   8        9.52        9.35      3.38 o 
  -4   2   8        0.41       -2.15      2.14 o 
                                                 
